# Supplementary material for: Estimation and Identifiability of Model Parameters in Human Nociceptive Processing Using Yes-No Detection Responses to Electrocutaneous Stimulation
Source: Front Psychol. 2016 Dec 5;7:1884. doi: 10.3389/fpsyg.2016.01884 (PMC5136566; doi:10.3389/fpsyg.2016.01884)
Supplement: Supplementary file 2 [file DataSheet2.ZIP]

Archive with 134 entries (121 files):
- READ_ME_Instruction_about_running_matlabscripts.pdf
- Comparison_fmincon_lsqnonlin/
- Comparison_fmincon_lsqnonlin/20150511_fmincon/
- Comparison_fmincon_lsqnonlin/20150511_fmincon/AUTO_EST_PL_SRPs.m
- Comparison_fmincon_lsqnonlin/20150511_fmincon/configure_EST_PL.m
- Comparison_fmincon_lsqnonlin/20150511_fmincon/Mat_fmincon.mat
- Comparison_fmincon_lsqnonlin/20150511_fmincon/Mfiles_2015/
- Comparison_fmincon_lsqnonlin/20150511_fmincon/Mfiles_2015/checkpsub.m
- Comparison_fmincon_lsqnonlin/20150511_fmincon/Mfiles_2015/compute_Psi_hazardL_est_end.m
- Comparison_fmincon_lsqnonlin/20150511_fmincon/Mfiles_2015/compute_Psi_hazardL_est_end_J_4.m
- Comparison_fmincon_lsqnonlin/20150511_fmincon/Mfiles_2015/compute_Psi_hazardL_est_end_J_4_par.m
- Comparison_fmincon_lsqnonlin/20150511_fmincon/Mfiles_2015/compute_residual_pr_Hazard.m
- Comparison_fmincon_lsqnonlin/20150511_fmincon/Mfiles_2015/compute_Vr.m
- Comparison_fmincon_lsqnonlin/20150511_fmincon/Mfiles_2015/compute_vt.m
- Comparison_fmincon_lsqnonlin/20150511_fmincon/Mfiles_2015/current2paramf.m
- Comparison_fmincon_lsqnonlin/20150511_fmincon/Mfiles_2015/DATA2ESTSET.m
- Comparison_fmincon_lsqnonlin/20150511_fmincon/Mfiles_2015/DATA2ESTSET_new.m
- Comparison_fmincon_lsqnonlin/20150511_fmincon/Mfiles_2015/Data2PL.m
- Comparison_fmincon_lsqnonlin/20150511_fmincon/Mfiles_2015/Data2PL_par.m
- Comparison_fmincon_lsqnonlin/20150511_fmincon/Mfiles_2015/findPLb.m
- Comparison_fmincon_lsqnonlin/20150511_fmincon/Mfiles_2015/findPL_p.m
- Comparison_fmincon_lsqnonlin/20150511_fmincon/Mfiles_2015/LoadThresholdIni.m
- Comparison_fmincon_lsqnonlin/20150511_fmincon/Mfiles_2015/mergePL.m
- Comparison_fmincon_lsqnonlin/20150511_fmincon/Mfiles_2015/mergePL_up.m
- Comparison_fmincon_lsqnonlin/20150511_fmincon/Mfiles_2015/nln_likelihood_component_J.m
- Comparison_fmincon_lsqnonlin/20150511_fmincon/Mfiles_2015/nln_likelihood_component_sub.m
- Comparison_fmincon_lsqnonlin/20150511_fmincon/Mfiles_2015/param2PL.m
- Comparison_fmincon_lsqnonlin/20150511_fmincon/Mfiles_2015/paramA2Pr_Jx.m
- Comparison_fmincon_lsqnonlin/20150511_fmincon/Mfiles_2015/par_estkernel.m
- Comparison_fmincon_lsqnonlin/20150511_fmincon/Mfiles_2015/PL2est.m
- Comparison_fmincon_lsqnonlin/20150511_fmincon/Mfiles_2015/PL2est1.m
- Comparison_fmincon_lsqnonlin/20150511_fmincon/Mfiles_2015/THETA02EST.m
- Comparison_fmincon_lsqnonlin/20150511_fmincon/Mfiles_2015/Theta2PL.m
- Comparison_fmincon_lsqnonlin/20160515_lsqnonlin/
- Comparison_fmincon_lsqnonlin/20160515_lsqnonlin/AUTO_EST_PL_SRPs.m
- Comparison_fmincon_lsqnonlin/20160515_lsqnonlin/configure_EST_PL.m
- Comparison_fmincon_lsqnonlin/20160515_lsqnonlin/Mat_lsqnonlin.mat
- Comparison_fmincon_lsqnonlin/20160515_lsqnonlin/Mfiles_2015/
- Comparison_fmincon_lsqnonlin/20160515_lsqnonlin/Mfiles_2015/checkpsub.m
- Comparison_fmincon_lsqnonlin/20160515_lsqnonlin/Mfiles_2015/compute_Psi_hazardL_est_end.m
- Comparison_fmincon_lsqnonlin/20160515_lsqnonlin/Mfiles_2015/compute_Psi_hazardL_est_end_J_4.m
- Comparison_fmincon_lsqnonlin/20160515_lsqnonlin/Mfiles_2015/compute_residual_pr_Hazard.m
- Comparison_fmincon_lsqnonlin/20160515_lsqnonlin/Mfiles_2015/compute_Vr.m
- Comparison_fmincon_lsqnonlin/20160515_lsqnonlin/Mfiles_2015/compute_vt.m
- Comparison_fmincon_lsqnonlin/20160515_lsqnonlin/Mfiles_2015/current2paramf.m
- Comparison_fmincon_lsqnonlin/20160515_lsqnonlin/Mfiles_2015/D2Dgenerate.m
- Comparison_fmincon_lsqnonlin/20160515_lsqnonlin/Mfiles_2015/D2Dgenerate_varying_alphaL.m
- Comparison_fmincon_lsqnonlin/20160515_lsqnonlin/Mfiles_2015/DATA2ESTSET.m
- Comparison_fmincon_lsqnonlin/20160515_lsqnonlin/Mfiles_2015/DATA2ESTSUBSET.m
- Comparison_fmincon_lsqnonlin/20160515_lsqnonlin/Mfiles_2015/Data2PL.m
- Comparison_fmincon_lsqnonlin/20160515_lsqnonlin/Mfiles_2015/Data2PL_20160326.m
- Comparison_fmincon_lsqnonlin/20160515_lsqnonlin/Mfiles_2015/findPLb.m
- Comparison_fmincon_lsqnonlin/20160515_lsqnonlin/Mfiles_2015/findPL_p.m
- Comparison_fmincon_lsqnonlin/20160515_lsqnonlin/Mfiles_2015/mergePL.m
- Comparison_fmincon_lsqnonlin/20160515_lsqnonlin/Mfiles_2015/mergePL_up.m
- Comparison_fmincon_lsqnonlin/20160515_lsqnonlin/Mfiles_2015/nln_likelihood_component_J.m
- Comparison_fmincon_lsqnonlin/20160515_lsqnonlin/Mfiles_2015/nln_likelihood_component_sub.m
- Comparison_fmincon_lsqnonlin/20160515_lsqnonlin/Mfiles_2015/param2PL.m
- Comparison_fmincon_lsqnonlin/20160515_lsqnonlin/Mfiles_2015/paramA2Pr_Jx.m
- Comparison_fmincon_lsqnonlin/20160515_lsqnonlin/Mfiles_2015/par_estkernel.m
- Comparison_fmincon_lsqnonlin/20160515_lsqnonlin/Mfiles_2015/par_estsubkernel.m
- Comparison_fmincon_lsqnonlin/20160515_lsqnonlin/Mfiles_2015/PL2est1.m
- Comparison_fmincon_lsqnonlin/20160515_lsqnonlin/Mfiles_2015/THETA02EST.m
- Comparison_fmincon_lsqnonlin/20160515_lsqnonlin/Mfiles_2015/Theta2PL.m
- Comparison_fmincon_lsqnonlin/D9450_1_0.mat
- Comparison_fmincon_lsqnonlin/run_compare.m
- Parameter_estimation_Profile_likelihood/
- Parameter_estimation_Profile_likelihood/BIC/
- Parameter_estimation_Profile_likelihood/BIC/_tmp_mergedPL_D2760_1_01.mat
- Parameter_estimation_Profile_likelihood/BIC/_tmp_mergedPL_D4098_1_019.mat
- Parameter_estimation_Profile_likelihood/BIC/_tmp_mergedPL_D4443_1_00.mat
- Parameter_estimation_Profile_likelihood/BIC/_tmp_mergedPL_D4470_1_04.mat
- Parameter_estimation_Profile_likelihood/BIC/_tmp_mergedPL_D4500_1_01.mat
- Parameter_estimation_Profile_likelihood/BIC/_tmp_mergedPL_D4523_1_01.mat
- Parameter_estimation_Profile_likelihood/BIC/_tmp_mergedPL_D4543_1_01.mat
- Parameter_estimation_Profile_likelihood/BIC/_tmp_mergedPL_D6024_1_04.mat
- Parameter_estimation_Profile_likelihood/BIC/_tmp_mergedPL_D6940_1_09.mat
- Parameter_estimation_Profile_likelihood/BIC/_tmp_mergedPL_D7291_1_09.mat
- Parameter_estimation_Profile_likelihood/BIC/_tmp_mergedPL_D7372_1_038.mat
- Parameter_estimation_Profile_likelihood/BIC/_tmp_mergedPL_D8846_1_01.mat
- Parameter_estimation_Profile_likelihood/BIC/_tmp_mergedPL_D9450_1_01.mat
- Parameter_estimation_Profile_likelihood/BIC/_tmp_mergedPL_D9577_1_01.mat
- Parameter_estimation_Profile_likelihood/BIC/_tmp_mergedPL_D9798_1_01.mat
- Parameter_estimation_Profile_likelihood/compute_dist_validity_PL.m
- Parameter_estimation_Profile_likelihood/configure_EST_PL.m
- Parameter_estimation_Profile_likelihood/DATA/
- Parameter_estimation_Profile_likelihood/DATA/Floor/
- Parameter_estimation_Profile_likelihood/DATA/Floor/Day00_Floor/
- Parameter_estimation_Profile_likelihood/DATA/Floor/Day00_Floor/D2760_1_0.mat
- Parameter_estimation_Profile_likelihood/DATA/Floor/Day00_Floor/D4098_1_0.mat
- Parameter_estimation_Profile_likelihood/DATA/Floor/Day00_Floor/D4443_1_0.mat
- Parameter_estimation_Profile_likelihood/DATA/Floor/Day00_Floor/D4470_1_0.mat
- Parameter_estimation_Profile_likelihood/DATA/Floor/Day00_Floor/D4500_1_0.mat
- Parameter_estimation_Profile_likelihood/DATA/Floor/Day00_Floor/D4523_1_0.mat
- Parameter_estimation_Profile_likelihood/DATA/Floor/Day00_Floor/D4543_1_0.mat
- Parameter_estimation_Profile_likelihood/DATA/Floor/Day00_Floor/D6024_1_0.mat
- Parameter_estimation_Profile_likelihood/DATA/Floor/Day00_Floor/D6940_1_0.mat
- Parameter_estimation_Profile_likelihood/DATA/Floor/Day00_Floor/D7291_1_0.mat
- Parameter_estimation_Profile_likelihood/DATA/Floor/Day00_Floor/D7372_1_0.mat
- Parameter_estimation_Profile_likelihood/DATA/Floor/Day00_Floor/D8846_1_0.mat
- Parameter_estimation_Profile_likelihood/DATA/Floor/Day00_Floor/D9450_1_0.mat
- Parameter_estimation_Profile_likelihood/DATA/Floor/Day00_Floor/D9577_1_0.mat
- Parameter_estimation_Profile_likelihood/DATA/Floor/Day00_Floor/D9798_1_0.mat
- Parameter_estimation_Profile_likelihood/EST_PL_20160326.m
- Parameter_estimation_Profile_likelihood/Mfiles_2015/
- Parameter_estimation_Profile_likelihood/Mfiles_2015/checkpsub.m
- Parameter_estimation_Profile_likelihood/Mfiles_2015/compute_Psi_hazardL_est_end.m
- Parameter_estimation_Profile_likelihood/Mfiles_2015/compute_Psi_hazardL_est_end_J_4.m
- Parameter_estimation_Profile_likelihood/Mfiles_2015/compute_residual_pr_Hazard.m
- Parameter_estimation_Profile_likelihood/Mfiles_2015/compute_Vr.m
- Parameter_estimation_Profile_likelihood/Mfiles_2015/compute_vt.m
- Parameter_estimation_Profile_likelihood/Mfiles_2015/current2paramf.m
- Parameter_estimation_Profile_likelihood/Mfiles_2015/D2Dgenerate.m
- Parameter_estimation_Profile_likelihood/Mfiles_2015/D2Dgenerate_varying_alphaL.m
- Parameter_estimation_Profile_likelihood/Mfiles_2015/DATA2ESTSET.m
- Parameter_estimation_Profile_likelihood/Mfiles_2015/DATA2ESTSUBSET.m
- Parameter_estimation_Profile_likelihood/Mfiles_2015/Data2PL.m
- Parameter_estimation_Profile_likelihood/Mfiles_2015/Data2PL_20160326.m
- Parameter_estimation_Profile_likelihood/Mfiles_2015/findPLb.m
- Parameter_estimation_Profile_likelihood/Mfiles_2015/findPL_p.m
- Parameter_estimation_Profile_likelihood/Mfiles_2015/mergePL.m
- Parameter_estimation_Profile_likelihood/Mfiles_2015/mergePL_up.m
- Parameter_estimation_Profile_likelihood/Mfiles_2015/nln_likelihood_component_J.m
- Parameter_estimation_Profile_likelihood/Mfiles_2015/nln_likelihood_component_sub.m
- Parameter_estimation_Profile_likelihood/Mfiles_2015/param2PL.m
- Parameter_estimation_Profile_likelihood/Mfiles_2015/paramA2Pr_Jx.m
- Parameter_estimation_Profile_likelihood/Mfiles_2015/par_estkernel.m
- Parameter_estimation_Profile_likelihood/Mfiles_2015/par_estsubkernel.m
- Parameter_estimation_Profile_likelihood/Mfiles_2015/PL2est1.m
- Parameter_estimation_Profile_likelihood/Mfiles_2015/THETA02EST.m
- Parameter_estimation_Profile_likelihood/Mfiles_2015/Theta2PL.m
- Parameter_estimation_Profile_likelihood/plot_empirical_chi2.m
- Parameter_estimation_Profile_likelihood/validity/
- Parameter_estimation_Profile_likelihood/_tmp/
