# Supplementary material for: Estimation and Identifiability of Model Parameters in Human Nociceptive Processing Using Yes-No Detection Responses to Electrocutaneous Stimulation
Source: Front Psychol. 2016 Dec 5;7:1884. doi: 10.3389/fpsyg.2016.01884 (PMC5136566; doi:10.3389/fpsyg.2016.01884)
Supplement: Supplementary file 2 [file DataSheet2.ZIP › Comparison_fmincon_lsqnonlin/20150511_fmincon/AUTO_EST_PL_SRPs.m]

clear all;
close all;
clc;
%%
% load the boundary values of the estimates
configure_EST_PL;
Nest = 10;
% pick one measurement SRPs dataset
% [fileSRP,pathSRP]=uigetfile('Select one mat file with a set of stimulus-response pairs');
if ~isunix
    pathSRP ='..\';
    fileSRP = 'D9450_1_0.mat';
    load([pathSRP,'\',fileSRP]);
else
    pathSRP ='../';
    fileSRP = 'D9450_1_0.mat';
    load([pathSRP,'/',fileSRP]);
end;
% STEP 1: MULTIPLE STARTING VALUE OPTIMIZATION
[thetaset,chi2set,exitflagset] = feval(fun4est,lball,uball,Data,Nest,fileSRP);
t_fmincon = toc;
save('Mat_fmincon','thetaset','chi2set','exitflagset','t_fmincon');
