# Supplementary material for: Estimation and Identifiability of Model Parameters in Human Nociceptive Processing Using Yes-No Detection Responses to Electrocutaneous Stimulation
Source: Front Psychol. 2016 Dec 5;7:1884. doi: 10.3389/fpsyg.2016.01884 (PMC5136566; doi:10.3389/fpsyg.2016.01884)
Supplement: Supplementary file 2 [file DataSheet2.ZIP › Comparison_fmincon_lsqnonlin/20150511_fmincon/Mfiles_2015/compute_Psi_hazardL_est_end.m]

function [Pr,lambdaj]=compute_Psi_hazardL_est_end(stochastic_param,deterministic_param,IPI,NoP,PW,A_list)
%%
% deterministic_param=[alpha1,tau1,tau2,taur,taus];
alpha1=deterministic_param(1);         % threshold
tau1=deterministic_param(2);           % time constant in the afferent fibres
tau2=deterministic_param(3);            % time constant in the secondary neuron
taus=deterministic_param(4);             % time constant in the synapse (rising time constant)
T=2000;%
dt=.1;
t=dt:dt:T;%[time]
alphaL=stochastic_param(1);
sigmaL=stochastic_param(2);
lambdaL=stochastic_param(3);

%%
index=round(IPI/dt);
PSPu=compute_vt(t,taus,tau2);
%
PSPnop=zeros(NoP,length(t));
%
PSPnop(1,:)=PSPu;
%%
for k=2:NoP
    PSPnop(k,1+index*(k-1):end)=PSPu(1:end-index*(k-1));
end;
PSPnopsum=sum(PSPnop,1);
%%
lambdaj=zeros(size(A_list));
Pr=lambdaj;
for k=1:length(A_list)
    A=A_list(k);
    Qr=compute_Vr(A,PW,tau1,alpha1);
    %% compute the PSP and instantaneous firing rate
    PSP=PSPnopsum*Qr;
    %%
    lambda=1./(1+exp(-1/sigmaL.*(PSP-alphaL)));
    lambdaj(k)=dt*(sum(lambda(2:end-1))+sum(lambda([1,end]))/2);
    Pr(k)=1-exp(-lambdaL.*lambdaj(k));
end;
