# Supplementary material for: Estimation and Identifiability of Model Parameters in Human Nociceptive Processing Using Yes-No Detection Responses to Electrocutaneous Stimulation
Source: Front Psychol. 2016 Dec 5;7:1884. doi: 10.3389/fpsyg.2016.01884 (PMC5136566; doi:10.3389/fpsyg.2016.01884)
Supplement: Supplementary file 2 [file DataSheet2.ZIP › Comparison_fmincon_lsqnonlin/20150511_fmincon/Mfiles_2015/compute_Psi_hazardL_est_end_J_4.m]

function [Pr,Jpsi]=compute_Psi_hazardL_est_end_J_4(stochastic_param,deterministic_param,IPI,NoP,PW,A_list)
%% Description
% The Jacobian Jpsi is d(Psi)/d(param) in the hazard model
% Applying the chain rule, Jx is d(lambdaT)/dparam, and
% Jpsi= (exp(-lambdaT))*Jx=(1-Pr)*Jx

% Pr=zeros(46,1);
% deterministic_param=[alpha1,tau1,tau2,taur,taus];
alpha1=deterministic_param(1);         % threshold
tau1=deterministic_param(2);           % time constant in the afferent fibres
tau2=deterministic_param(3);           % time constant in the secondary neuron
taus=deterministic_param(4);           % time constant in the synapse (rising time constant)
T=2000;%
dt=.1;
t=dt:dt:T;%[time]
% parameters in the hazard/escape model
alphaL=stochastic_param(1);
sigmaL=stochastic_param(2);
lambdaL=stochastic_param(3);
%%
index=round(IPI/dt);
PSPu=compute_vt(t,taus,tau2);
%
PSPnop=zeros(NoP,length(t));
exptnop=zeros(NoP,length(t));
%
PSPnop(1,:)=PSPu;
exptnop(1,:)=t.*exp(-t/tau2);
%%
for k=2:NoP
    PSPnop(k,1+index*(k-1):end)=PSPu(1:end-index*(k-1));
    exptnop(k,1+index*(k-1):end)=exptnop(1,1:end-index*(k-1));
end;
PSPnopsum=sum(PSPnop,1);                                       % x^0 or x^s
exptsum=sum(exptnop,1);                                        % sum((t-kIPI) exp(-(t-kIPI)/tau2))
%%
lambdaj=zeros(size(A_list));
Pr=lambdaj;
% Jx: d(lambdaT)/d(param)
Jx=zeros(length(A_list),6);            % Jacobian is initialized to be zeros, also for alpha1 tau1 piecewise non-linear expression
% to facilitate a matrix multiplication for speedup,
Mmatrix=ones(length(t),1);
Mmatrix([1,end])=1/2;
Mmatrix=Mmatrix*dt;
%
for k=1:length(A_list)
    A=A_list(k);
    Qr=compute_Vr(A,PW,tau1,alpha1);
    %% compute the PSP and instantaneous firing rate
    PSP=PSPnopsum*Qr;                                          % x=Qr.*x^0
    CPUresults=exp((alphaL-PSP)/sigmaL);
    exps=min(CPUresults,1e12);
    %
    lambdas=1./(1+exps);
    %
    Jx(k,6)=lambdas*Mmatrix;
    lambdaj(k)=Jx(k,6)*lambdaL;
    Pr(k)=1-exp(-lambdaj(k));                 % psychometric function value
    %
    lambdas2exps=(lambdas.^2.*exps);
    Jx(k,4)=-lambdaL/sigmaL*lambdas2exps*Mmatrix;
    Jx(k,5)=-lambdaL/(sigmaL.^2)*(lambdas2exps.*(PSP-alphaL))*Mmatrix;
    %%
    if A*(1-exp(-PW/tau1))-alpha1>=0
        Jx(k,1)=-pi*lambdaL/sigmaL*(lambdas2exps.*PSPnopsum)*Mmatrix;
        Jx(k,2)=A*PW*exp(-PW/tau1)/tau1/tau1*Jx(k,1);
    end;
    pxtau2=Qr/(tau2^2*(tau2-taus))*exptsum-PSP./(tau2-taus);
    Jx(k,3)=lambdaL/sigmaL*(pxtau2.*lambdas2exps)*Mmatrix;
end;
Jpsi=Jx.*repmat((1-Pr),1,6);
