# Supplementary material for: Estimation and Identifiability of Model Parameters in Human Nociceptive Processing Using Yes-No Detection Responses to Electrocutaneous Stimulation
Source: Front Psychol. 2016 Dec 5;7:1884. doi: 10.3389/fpsyg.2016.01884 (PMC5136566; doi:10.3389/fpsyg.2016.01884)
Supplement: Supplementary file 2 [file DataSheet2.ZIP › Comparison_fmincon_lsqnonlin/20150511_fmincon/Mfiles_2015/compute_residual_pr_Hazard.m]

function F=compute_residual_pr_Hazard(A,stochastic_param,deterministic_param,IPI,NoP,PW,pr0)
% this function is used in root-finding of detection threshold:
% psi(A)-0.5=0
[Pr]=compute_Psi_hazardL_est_end(stochastic_param,deterministic_param,IPI,NoP,PW,A);
alpha1=deterministic_param(1);
tau1=deterministic_param(2);
%%
Ac=(1-exp(-PW./tau1))^-1*alpha1;
% check the existness of the perception thresholds
if compute_Vr(Ac,PW,deterministic_param(2),deterministic_param(1))-pr0<0
    %% exist
else
    %% non-exist
end;
%%
Qr=compute_Vr(A,PW,deterministic_param(2),deterministic_param(1));
%%
if Qr==0
    F=(A-Ac)+compute_Vr(Ac,PW,deterministic_param(2),deterministic_param(1))-pr0;
else
F=Pr-pr0;
end;
