# Supplementary material for: Estimation and Identifiability of Model Parameters in Human Nociceptive Processing Using Yes-No Detection Responses to Electrocutaneous Stimulation
Source: Front Psychol. 2016 Dec 5;7:1884. doi: 10.3389/fpsyg.2016.01884 (PMC5136566; doi:10.3389/fpsyg.2016.01884)
Supplement: Supplementary file 2 [file DataSheet2.ZIP › Comparison_fmincon_lsqnonlin/20150511_fmincon/Mfiles_2015/compute_vt.m]

function vt=compute_vt(t_list,taus,tau2)
% compute the impulse response of PSP
vt=1./(tau2-taus).*(exp(-t_list/tau2)-exp(-t_list/taus));
