# Supplementary material for: Estimation and Identifiability of Model Parameters in Human Nociceptive Processing Using Yes-No Detection Responses to Electrocutaneous Stimulation
Source: Front Psychol. 2016 Dec 5;7:1884. doi: 10.3389/fpsyg.2016.01884 (PMC5136566; doi:10.3389/fpsyg.2016.01884)
Supplement: Supplementary file 2 [file DataSheet2.ZIP › Comparison_fmincon_lsqnonlin/20150511_fmincon/Mfiles_2015/findPL_p.m]

function F=findPL_p(p,parami,psub,current_PL,qPLthres,Data)

pall(parami)=p;
pall(setdiff([1:6],parami))=psub;
funhPL=@param2PL;
F=feval(funhPL,pall,Data)-(current_PL+qPLthres);
