# Supplementary material for: Estimation and Identifiability of Model Parameters in Human Nociceptive Processing Using Yes-No Detection Responses to Electrocutaneous Stimulation
Source: Front Psychol. 2016 Dec 5;7:1884. doi: 10.3389/fpsyg.2016.01884 (PMC5136566; doi:10.3389/fpsyg.2016.01884)
Supplement: Supplementary file 2 [file DataSheet2.ZIP › Comparison_fmincon_lsqnonlin/20150511_fmincon/Mfiles_2015/mergePL.m]

function [mPL,mp,msubp,uPL,up,usubp]     = mergePL(mPL,mp,msubp,nPL,np,nsubp)
% DESCRIPTION:
% mPL 	:     merged profile likelihood
% mp  	:     merged values of focal parameters
% msubp	:     merged computed values of sub-parameters

% nPL 	:     new computed profile likelihood
% np  	:     new computed values of focal parameters
% nsubp	:     new computed values of sub-parameters

% msubp	:
% usubp
%%
for parami=1:length(mPL)
    clear tmp_mPL tmp_mp tmp_msubp tmp_nPL tmp_np tmp_nsubp tmp_cPL A B indtemp
    tmp_mPL     =   mPL{parami};
    tmp_mp      =   mp{parami};
    tmp_msubp   =   msubp{parami};

    if isempty(tmp_mPL)
        mPL{parami}		=nPL{parami}(:);
        mp{parami}		=np{parami}(:);
        msubp{parami}	=nsubp{parami}(:);
        continue;
    end;
    lb          =   tmp_mp(1);
    ub          =   tmp_mp(end);
    %
    tmp_nPL     =   nPL{parami};
    tmp_np      =   np{parami};
    tmp_nsubp   =   nsubp{parami};

    indub       =   find(tmp_np>ub);
    indlb       =   find(tmp_np<lb);
    % extend the profile likelihood on the possible boundary values
    tmp_mPL     = [  tmp_nPL(indlb);tmp_mPL;tmp_nPL(indub)];
    tmp_mp      = [  tmp_np(indlb) ;tmp_mp;tmp_np(indub)];
    tmp_msubp    = [  tmp_nsubp(indlb,:) ;tmp_msubp;tmp_nsubp(indub,:)];
    
    % which indices need to be updated and check the PL values within the
    % boundary
    ind_interp1 = setdiff(setdiff([1:length(tmp_np)],indub),indlb);
    tmp_cPL     = interp1(tmp_mp,tmp_mPL,tmp_np(ind_interp1),'cubic');
    %
    updateind{parami}   = find(tmp_cPL>=tmp_nPL(ind_interp1))+length(indlb);
    %
    tmp_mPL     = [tmp_nPL(updateind{parami});tmp_mPL];
    tmp_mp      = [tmp_np(updateind{parami});tmp_mp];
    tmp_msubp   = [tmp_nsubp(updateind{parami},:);tmp_msubp];
	
    up{parami}  	= tmp_np(updateind{parami});
    uPL{parami} 	= tmp_nPL(updateind{parami});
    usubp{parami}  	= tmp_nsubp(updateind{parami},:);
	
    %
    up{parami}  = [tmp_np(indlb);up{parami};tmp_np(indub)];
    uPL{parami}  = [tmp_nPL(indlb);uPL{parami};tmp_nPL(indub)];
    usubp{parami}  = [tmp_nsubp(indlb,:);usubp{parami};tmp_nsubp(indub,:)];

    %
    A           = [tmp_mPL,tmp_mp,tmp_msubp];
    B           = sortrows(A,2);
    mp{parami}  = unique(B(:,2));
    for tempi=1:length(mp{parami})
        indtemp 			= find(B(:,2)==mp{parami}(tempi));
        mPL{parami}(tempi)	= min(B(indtemp,1));
		ind_sub				= find(B(indtemp,1)==min(B(indtemp,1)));
        msubp{parami}(tempi,:)=B((ind_sub(1)),3:end);
    end;
end;
