# Supplementary material for: Estimation and Identifiability of Model Parameters in Human Nociceptive Processing Using Yes-No Detection Responses to Electrocutaneous Stimulation
Source: Front Psychol. 2016 Dec 5;7:1884. doi: 10.3389/fpsyg.2016.01884 (PMC5136566; doi:10.3389/fpsyg.2016.01884)
Supplement: Supplementary file 2 [file DataSheet2.ZIP › Comparison_fmincon_lsqnonlin/20150511_fmincon/Mfiles_2015/PL2est1.m]

function         PL2est1(Data,parami,paramf,seed,stepi,flag_s,current_p,Datamat,lball,uball,PLk,minchi2)
numparam_HM=6;
%% load HM-simulated dataset with SRPs
rand('state',seed); %#ok<*RAND>
subind= setdiff([1:numparam_HM],parami);
lb=lball(subind);
ub=uball(subind);
options = optimset('Display','off','TolFun',1e-8,'TolX',1e-8,'MaxIter',5e3,'MaxFunEvals',7*5e3,'Jacobian','on');
for TSi=1:length(Data)
    A_list{TSi}=unique(Data(TSi).Stimuli);
    A_list{TSi}=A_list{TSi}(:);
    TS(TSi,:)=[Data(TSi).NoP,Data(TSi).IPI,Data(TSi).PW];
    %
    len_ind{TSi}=zeros(size(A_list{TSi}));
    R1{TSi}=zeros(size(A_list{TSi}));
    for Aj=1:length(A_list{TSi})
        ind_list=find(abs(Data(TSi).Stimuli-A_list{TSi}(Aj))<0.001);
        len_ind{TSi}(Aj)=length(ind_list); % the number of trials at this amplitude
        R1{TSi}(Aj)=sum(Data(TSi).Responses(ind_list)); % the number of trils with 'detected' response
    end;
    % all the stimulus response pairs are stored in TS, R1 len_ind A_list
end;

if ~isunix
    Folder=['RESULTPL\',Datamat(1:end-4),'_PL',num2str(PLk),'\P',num2str(parami),flag_s,'_s',num2str(stepi),'\'];
else
    Folder=['RESULTPL/',Datamat(1:end-4),'_PL',num2str(PLk),'/P',num2str(parami),flag_s,'_s',num2str(stepi),'/'];
end;
mkdir(Folder);
%
k=0;
try
    % generate a random set of the initial guess values
    theta0=current_p(subind);
    flag_continue=1;
    k_check=0;
    krestart_check=0;
    theta0_temp=theta0;
    Resnorm_temp_pre=inf;
    Resnorm_temp=norm(feval(@nln_likelihood_component_sub,theta0_temp,parami, paramf,TS,A_list,R1,len_ind));
    while Resnorm_temp_pre-Resnorm_temp>1e-7/2 && Resnorm_temp_pre>Resnorm_temp
        Resnorm_temp_pre=Resnorm_temp;
        while flag_continue==1
            [theta_est_temp,Resnorm_temp,~,exitflag,output] = lsqnonlin(@nln_likelihood_component_sub,theta0_temp,lb,ub,options,parami, paramf,TS,A_list,R1,len_ind);
            theta0_temp=theta_est_temp;
            
            if exitflag==1      % already find the 'local optimal'
                flag_continue=0; % stop
            elseif exitflag==0  % the iter limit was reached in the optimization
                krestart_check=krestart_check+1;
                if krestart_check>2
                    flag_continue=0;
                else
                    theta0_temp=theta_est_temp;
                    flag_continue=1;
                end;
            elseif exitflag>1
                k_check=k_check+1;
                if k_check>2
                    flag_continue=0;
                else
                    theta0_temp=theta_est_temp;
                    flag_continue=1;
                end;
            end;
        end;
    end;
    
    
    %     compute the log-likelihood using the estimated values of
    %     parameters in the HM
    logL_fitted_HM=-Resnorm_temp;
    %% save the computation results
    c=clock;
    yy='0000';mm='00';dd='00';hh='00';minutes='00';seconds='00';
    
    yy=num2str(c(1));
    mm(end-length(num2str(c(2)))+1:end)=num2str(c(2));
    dd(end-length(num2str(c(3)))+1:end)=num2str(c(3));
    
    hh(end-length(num2str(c(4)))+1:end)=num2str(c(4));
    minutes(end-length(num2str(c(5)))+1:end)=num2str(c(5));
    seconds(end-length(num2str(round(c(6))))+1:end)=num2str(round(c(6)));
    
    dataandtime=[yy,mm,dd,hh,minutes,seconds];
    %%
    save([Folder,'s_',num2str(seed),'_k_',num2str(k),'_',dataandtime],...
        'A_list','k',...
        'R1','len_ind','TS','theta_est_temp','theta0','k_check','output','exitflag','Resnorm_temp','paramf','parami');
    fprintf('p. index: %d, step: %d, p: %8.8f, chi2 stat.: %8.8f, min.chi2: %8.8f\n', parami,stepi+1,paramf,2*Resnorm_temp,minchi2);
    %     disp([num2str(parami),'    ',num2str(2*Resnorm_temp),'    ',num2str(paramf)]);
end;
