# Supplementary material for: Estimation and Identifiability of Model Parameters in Human Nociceptive Processing Using Yes-No Detection Responses to Electrocutaneous Stimulation
Source: Front Psychol. 2016 Dec 5;7:1884. doi: 10.3389/fpsyg.2016.01884 (PMC5136566; doi:10.3389/fpsyg.2016.01884)
Supplement: Supplementary file 2 [file DataSheet2.ZIP › Comparison_fmincon_lsqnonlin/20160515_lsqnonlin/Mfiles_2015/compute_Vr.m]

function Vr=compute_Vr(A,PW,tau1,alpha1)
%% DESCRIPTION
% compute the amount of afferent activation
%% INPUT
% A         amplitude 
% PW        pulse width
% tau1      time constant
% alpha1    threshold
%% OUTPUT
% Vr        amount of afferent activation
%% History of the version
% 2016-03-28 comments added by Huan Yang 
L=(A.*(1-exp(-PW./tau1)));
Vr=pi*(L-alpha1).*(L>=alpha1);
