# Supplementary material for: Estimation and Identifiability of Model Parameters in Human Nociceptive Processing Using Yes-No Detection Responses to Electrocutaneous Stimulation
Source: Front Psychol. 2016 Dec 5;7:1884. doi: 10.3389/fpsyg.2016.01884 (PMC5136566; doi:10.3389/fpsyg.2016.01884)
Supplement: Supplementary file 2 [file DataSheet2.ZIP › Comparison_fmincon_lsqnonlin/20160515_lsqnonlin/Mfiles_2015/nln_likelihood_component_sub.m]

function [F,J] = nln_likelihood_component_sub(paramsub,parami,paramivalue,TS,A_list,R1,len_ind)
%% DESCRIPTION
% Evaluation of the psychometric function in the hazard model (HM), and the evaluation of the Jacobian matrix (optional)
%% INPUT 
% paramsub      five-parameter subset of the six parameters in the HM
% parami        index of the parameter, which is treated as a constant 
% paramivalue   value of the parameter, which is treated as a constant
% TS            conbinations of the temporal stimulus parameter
% A_list        sets of stimulus amplitudes
% R1            sets of 'yes' responses corresonding to the stimulus properties 
% len_ind       sets of the numbers of stimuli with specific stimulus properties
%% OUTPUT   
% F             sets of evaluated components in the log-likelihood term
%               sqrt((r1-n10).*log(1-psi)-r1.*log(psi))
% J             Jacobian matrix of F with respection to subspace parameters
%% History of the version
% 2016-03-25 comments added by Huan Yang 
ind_sub = setdiff([1:length(paramsub)+1],parami);
param(ind_sub) = paramsub;
param(parami) = paramivalue;
%
stochastic_param = param(4:6);
deterministic_param = [param(1:3),1.5];
F=[];
if nargout > 1
    J=[];
end;
for TSi = 1:size(TS,1)
    NoP = TS(TSi,1);
    IPI = TS(TSi,2);
    PW = TS(TSi,3);
    %
    A = A_list{TSi};
    r1 = R1{TSi};
    n10 = len_ind{TSi};
    %
    if nargout > 1 % provide the Jacobian matrix for an optimization purpose
        [psi,J_temp] = compute_Psi_hazardL_est_end_J_4(stochastic_param,deterministic_param,IPI,NoP,PW,A);
        psi = max(psi,1e-9);
        psi = min(psi,1-1e-9);
        F_temp = sqrt((r1-n10).*log(1-psi)-r1.*log(psi));
        J_temp = 1./(2.*repmat(F_temp,1,6)).*repmat(-r1./psi-(r1-n10)./(1-psi),1,6).*J_temp;
        J = [J;J_temp(:,ind_sub)];
        %
    else % do not provide the Jacobian matrix
        psi = compute_Psi_hazardL_est_end(stochastic_param,deterministic_param,IPI,NoP,PW,A);
        psi = min(psi,1-1e-4);
        psi = max(psi,1e-4);
        F_temp = sqrt((r1-n10).*log(1-psi)-r1.*log(psi));
    end;
    F = [F;F_temp(:)];
end;
