# Supplementary material for: Estimation and Identifiability of Model Parameters in Human Nociceptive Processing Using Yes-No Detection Responses to Electrocutaneous Stimulation
Source: Front Psychol. 2016 Dec 5;7:1884. doi: 10.3389/fpsyg.2016.01884 (PMC5136566; doi:10.3389/fpsyg.2016.01884)
Supplement: Supplementary file 2 [file DataSheet2.ZIP › Comparison_fmincon_lsqnonlin/20160515_lsqnonlin/Mfiles_2015/Theta2PL.m]

function [PLp,PL,PLsubp] = Theta2PL(Data,thetaG,lball,uball,fileSRP,k,minchi2)
%% DESCRIPTION
% 1. compute the profile likelihood based on the given values of thetaG 
% 2. also the parameter in their subspace 
%% INPUT
% Data          Dataset with stimuli and binary responses
% thetaG        parameter estimation "global optimum"
% lball         lower boundary of the system parameters
% uball         upper boundary of the system parameters
% fileSRP       name of the Dataset
% k             the index for the profile likelihood computation
% minchi2       the cost function for the parameter thetaG
%% OUTPUT   
% PLp           paraemter value of the focal parameter
% PL            profile likelihood of the focal parameter
% PLsubp        parameter values for the other parameters (in this case it is five dimensional)
%% History of the version
% 2016-03-26 comments added by Huan Yang 
paramHM = 6;
[current_pm,current_pp,current_PLm,current_PLp] = Data2PL_20160326(Data,1:paramHM,thetaG,lball,uball,fileSRP,k,minchi2);
%
PLp = cell(paramHM,1);
PL = cell(paramHM,1);
PLsubp = cell(paramHM,1);
for parami = 1:paramHM
    % focal parameter values
    PLp{parami} = [flipud(current_pm{parami}(2:end,parami));current_pp{parami}(1:end,parami)]; 
    % -2 times of the profile likelihood, PL is just a place-holder
    PL{parami} = [fliplr(current_PLm{parami}(2:end)),current_PLp{parami}(1:end)]';
    %
    PLsubp{parami} = [flipud(current_pm{parami}(2:end,setdiff([1:6],parami)));current_pp{parami}(1:end,setdiff([1:6],parami))];
end;
