# Supplementary material for: Estimation and Identifiability of Model Parameters in Human Nociceptive Processing Using Yes-No Detection Responses to Electrocutaneous Stimulation
Source: Front Psychol. 2016 Dec 5;7:1884. doi: 10.3389/fpsyg.2016.01884 (PMC5136566; doi:10.3389/fpsyg.2016.01884)
Supplement: Supplementary file 2 [file DataSheet2.ZIP › Parameter_estimation_Profile_likelihood/Mfiles_2015/paramA2Pr_Jx.m]

function [Pr,Jx] = paramA2Pr_Jx(A,PW,alpha1,tau1,tau2,alphaL,sigmaL,lambdaL,taus,Mmatrix,PSPnopsum,eralphaL,exptsum)
%% DESCRIPTION
% evalute the derivative of the modeled psychometric function with respect
% to six system parameters
%% INPUT 
% A             stimulus amplitude [mA]
% PW            pulse width [ms]
% alpha1        peripherial threshold [mA]
% tau1          time constant of free nerve endings [ms]
% tau2          time constant of dorsal horn neurons [ms]
% alphaL        activation threshold of dorsal horn neurons [A/s]
% sigmaL        slope parameter for the activation of dorsal horn neurons [A/s]
% lambdaL       fire frequency of the dorsal horn neurons
% taus          time constant for post-synapse current via AMPA receptors
% Mmatrix       
% PSPnopsum     
% eralphaL      
% exptsum
%% OUTPUT   
% Pr            psychometric function value
% Jx            Jacobian matrix
%% History of the version
% 2016-03-25 comments added by Huan Yang 
Qr = compute_Vr(A,PW,tau1,alpha1);
%% compute the PSP and instantaneous firing rate
PSP = PSPnopsum*Qr;                                          % x = Qr.*x^0
temp = -(PSP)/sigmaL;
%
%     GPUresults = GPUexp(temp);
CPUresults = exp(temp);
exps = min(eralphaL*CPUresults,1e9);
% To prevent numeric error, set the maximal exps as
%     exps = min(exps,1e9);
lambdas = 1./(1+exps);
Jx(1,6) = lambdas*Mmatrix;
lambdaj = Jx(1,6)*lambdaL;
Pr = 1-exp(-lambdaj);                 % psychometric function value
%
lambdas2exps = (lambdas.^2.*exps);
Jx(1,4) = -lambdaL/sigmaL*lambdas2exps*Mmatrix;
Jx(1,5) = -lambdaL/(sigmaL.^2)*(lambdas2exps.*(PSP-alphaL))*Mmatrix;
%%
if A*(1-exp(-PW/tau1))-alpha1>=0
    Jx(1,1) = -pi*lambdaL/sigmaL*(lambdas2exps.*PSPnopsum)*Mmatrix;
    Jx(1,2) = A*PW*exp(-PW/tau1)/tau1/tau1*Jx(1,1);
end;
pxtau2 = Qr/(tau2^2*(tau2-taus))*exptsum-PSP./(tau2-taus);
Jx(1,3) = lambdaL/sigmaL*(pxtau2.*lambdas2exps)*Mmatrix;
